# Supplementary material for: Development and Internal Validation of a Bailout Risk Score in PCI with Drug-Coated Balloons
Source: J Clin Med. 2026 Jan 19;15(2):813. doi: 10.3390/jcm15020813 (PMC12841662; doi:10.3390/jcm15020813)
Supplement: Supplementary file 1 [file jcm-15-00813-s001.zip]

Archive with 1 entries (1 files):
- jcm-4074860-supplementary.pdf
